# Supplementary material for: Directed Experimental Adaptive Evolution of Osmoregulation in Fungal Pathogen Magnaporthe oryzae Is Independent of Glycerol Metabolism-Associated Genes
Source: Biology (Basel). 2025 Nov 4;14(11):1545. doi: 10.3390/biology14111545 (PMC12650440; doi:10.3390/biology14111545)
Supplement: Supplementary file 1 [file biology-14-01545-s001.zip]

Archive with 1 entries (1 files):
- biology-3912565-supplementary.pdf
